# Supplementary material for: Characterization of Anti-Bacterial Effect of the Two New Phages against Uropathogenic Escherichia coli
Source: Viruses. 2021 Jul 12;13(7):1348. doi: 10.3390/v13071348 (PMC8310266; doi:10.3390/v13071348)
Supplement: Supplementary file 1 [file viruses-13-01348-s001.zip]

Archive with 1 entries (1 files):
- viruses-1255110-supplementary.xlsx
