# Supplementary material for: Characterization of Anti-Bacterial Effect of the Two New Phages against Uropathogenic Escherichia coli
Source: Viruses. 2021 Jul 12;13(7):1348. doi: 10.3390/v13071348 (PMC8310266; doi:10.3390/v13071348)
Supplement: Supplementary file 1 [file viruses-13-01348-s001.zip › viruses-1255110-supplementary.xlsx]

## Sheet: Table S1
Strain	Genomic group	CH type	Antimicrobial susceptibility									Efficiency of plating		Cocktail sensitivity
			AMP	AMC/SAM	CXM	CTX	CAZ	GEN	CIP	SXT	ESBL	vKMB22	vKMB26
16	A	11-54	R	R	R	S	S	S	S	R		R	R	R/R
17	A	11-54	S	S	S	S	S	S	R	R		R	R	R/R
18	A	11-54	R	S	S	S	S	S	R	R		R	R	R/R
19	A	11-54	S	S	S	S	S	S	R	R		R	R	R/R
26	A	11-54	R	R	R	R	R	S	R	R	+	R	R	R/R
4	A	11-23	S	S	S	S	S	S	S	S		R	R	R/R
11	B1	6-31	S	S	S	S	S	S	S	S		R	H	C/C
24	B1	6-31	R	R	S	S	S	S	R	S		R	L	R/R
7	B1	4-54	S	S	S	S	S	S	S	S		R	L	R/R
5	B2	13-5	S	S	S	S	S	S	S	S		R	H	C/C
15	B2	24-10	S	S	S	S	S	S	S	S		H	H	C/C
38	B2	24-10	R	R	R	R	R	R	R	R	+	R	L	S/C
39	B2	24-10	R	S	R	R	R	S	R	I	+	R	L	I/C
23	B2	13-233	R	I	S	S	S	S	S	R		R	H	C/C
6	B2	14-27	S	S	S	S	S	S	S	S		R	H	C/C
8	B2	24-103	S	S	S	S	S	S	S	S		M	H	C/C
9	B2	24-30	S	S	S	S	S	S	S	S		R	H	C/C
10	B2	24-30	S	S	S	S	S	S	S	S		R	H	S/C
13	B2	24-30	S	S	S	S	S	S	S	S		R	H	S/C
14	B2	24-30	S	S	S	S	S	S	S	S		R	H	I/C
40	B2	38-30	R	R	I	R	S	S	S	S	+	L	H	I/C
27	B2	40-30	R	R	R	R	S	S	R	S	+	M	M	C/C
28	B2	40-30	R	R	R	R	R	S	R	R	+	M	S	C/C
29	B2	40-30	R	R	R	R	R	S	R	R	+	H	L	C/C
33	B2	40-30	R	R	R	R	R	R	R	R	+	L	L	R/C
35	B2	40-30	R	S	R	R	R	S	R	R		H	H	C/C
3	B2	40-41	S	S	S	S	S	S	S	S		H	H	C/C
30	B2	40-41	R	R	R	R	R	S	R	R	+	M	H	C/C
31	B2	40-41	R	R	R	R	R	R	R	R	+	H	H	R/C
32	B2	40-41	R	R	R	R	S	S	R	R	+	H	H	C/C
34	B2	40-41	R	R	R	R	S	S	R	R	+	M	H	C/C
36	B2	40-41	R	R	R	R	R	S	S	S	+	L	L	R/C
2	B2	52-5	S	S	S	S	S	S	S	S		R	M	R/C
21	D	26-0	S	S	S	S	S	S	R	R		H	H	I/C
25	D	26-0	S	S	S	S	S	S	R	R		H	H	S/C
22	D	35-27	S	S	S	S	S	S	R	R		R	M	R/C
12	D	35-47	S	S	S	S	S	S	S	S		L	H	R/S
1	D	35-483	S	S	S	S	S	S	S	S		R	R	R/R
20	D	37-56	R	R	S	S	S	S	S	S		R	H	R/C
37	D	37-56	R	R	R	R	S	S	R	S	+	H	H	R/C
Legend:
Antimicrobial susceptibility:			AMP/SAM - Ampicillin with Sulbactam
			CXM - Cefuroxime
			CTX- Cefotaxime
			CAZ - Ceftazidime
			GEN - Gentamicin
			CIP - Ciprofloxacin
			SXT - Co-trimoxazole
			S - Susceptible
			I - Intermediate
			R - Resistant
			ESBL - Extended Spectrum Betalactamase
			+ - Producer
			NOTE: all E. coli strains were susceptible to meropenem
EOP:			R-no reaction
			L-lysis without plaque formation
			S - small: 10-4-10-6
			M - medium: 10-2-10-4
			H - high: 1-10-2
Phage cocktail sensitivity:			R-no reaction
			I - Individual plaques
			S - Semiconfluent lysis
			C - Confluent lysis
			Results for 100-times diluted cocktail/undiluted cocktail are shown
